# Supplementary material for: Analysis of Changes in Antibiotic Use Patterns in Korean Hospitals during the COVID-19 Pandemic
Source: Antibiotics (Basel). 2023 Jan 18;12(2):198. doi: 10.3390/antibiotics12020198 (PMC9952207; doi:10.3390/antibiotics12020198)
Supplement: Supplementary file 1 [file antibiotics-12-00198-s001.zip]

Archive with 2 entries (2 files):
- Supplementary_Table_20230109.pdf
- Supplement_20230117.pptx
